# Supplementary material for: Patient-Friendly Real-Time Optical Tomographic Imaging System (LOTIS) for Lupus Arthritis
Source: Biosensors (Basel). 2026 Mar 24;16(4):184. doi: 10.3390/bios16040184 (PMC13115400; doi:10.3390/bios16040184)
Supplement: Supplementary file 1 [file biosensors-16-00184-s001.zip]

Archive with 1 entries (1 files):
- biosensors-4140448-supplementary.pdf
